# Supplementary material for: Wrap-like transfer printing for three-dimensional curvy electronics
Source: Sci Adv. 2023 Jul 26;9(30):eadi0357. doi: 10.1126/sciadv.adi0357 (PMC10371014; doi:10.1126/sciadv.adi0357)
Supplement: Supplementary file 2 — Movies S1 and S2 [file sciadv.adi0357_movies_s1_and_s2.zip]

Archive with 2 entries (2 files):
- adi0357_Movie_S1.mp4
- adi0357_Movie_S2.mp4
